# Supplementary material for: Sustainable Strategies for Synthesizing Lignin-Incorporated Bio-Based Waterborne Polyurethane with Tunable Characteristics
Source: Polymers (Basel). 2023 Oct 4;15(19):3987. doi: 10.3390/polym15193987 (PMC10575038; doi:10.3390/polym15193987)
Supplement: Supplementary file 1 [file polymers-15-03987-s001.zip]

Archive with 1 entries (1 files):
- polymers-2625520-supplementary.pdf
